# Supplementary material for: Insight into Bortezomib Focusing on Its Efficacy against P-gp-Positive MDR Leukemia Cells
Source: Int J Mol Sci. 2021 May 23;22(11):5504. doi: 10.3390/ijms22115504 (PMC8197160; doi:10.3390/ijms22115504)
Supplement: Supplementary file 1 [file ijms-22-05504-s001.zip]

Archive with 1 entries (1 files):
- ijms-1210800-supplementary.pdf
